# Supplementary material for: S100A8 expression in oviduct mucosal epithelial cells is regulated by estrogen and affects mucosal immune homeostasis
Source: PLoS One. 2021 Nov 18;16(11):e0260188. doi: 10.1371/journal.pone.0260188 (PMC8601440; doi:10.1371/journal.pone.0260188)
Supplement: S1 Table — (XLSX) [file pone.0260188.s002.xlsx]

## Sheet: Sheet1
time	S100A8 relative expression
0h	1
0h	1
0h	1
5h	0.993092
5h	0.870551
5h	1.07549
6h	1.45673
6h	1.23751
6h	1.07549
7h	2.01391
7h	2.18859
7h	2.16595
8h	1.19748
8h	1.23971
8h	1.13682
