# Supplementary material for: S100A8 expression in oviduct mucosal epithelial cells is regulated by estrogen and affects mucosal immune homeostasis
Source: PLoS One. 2021 Nov 18;16(11):e0260188. doi: 10.1371/journal.pone.0260188 (PMC8601440; doi:10.1371/journal.pone.0260188)
Supplement: S2 Table — (XLSX) [file pone.0260188.s003.xlsx]

## Sheet: Sheet1
E2 concentration	S100A8 expression
control	1
control	1
control	1
10-6	1.79005
10-6	1.58008
10-6	1.69349
10-7	2.42839
10-7	2.39496
10-7	2.34567
10-8	2.28153
10-8	2.07053
10-8	2.36198
10-9	1.72907
10-9	1.61328
10-9	1.70527
