# Supplementary material for: S100A8 expression in oviduct mucosal epithelial cells is regulated by estrogen and affects mucosal immune homeostasis
Source: PLoS One. 2021 Nov 18;16(11):e0260188. doi: 10.1371/journal.pone.0260188 (PMC8601440; doi:10.1371/journal.pone.0260188)
Supplement: S3 Table — (XLSX) [file pone.0260188.s004.xlsx]

## Sheet: Sheet1
EAIs group	S100A8 relative expression
E2 (control)	1
E2 (control)	1
E2 (control)	1
-E2	0.7846
-E2	0.6507
-E2	0.6974
F+E2	0.7526
F+E2	0.7631
F+E2	0.7684
T+E2	0.7526
T+E2	0.6974
T+E2	0.6783
G-15+E2	0.880276
G-15+E2	0.9075
G-15+E2	0.933
F+G-15+E2	0.8706
F+G-15+E2	0.7846
F+G-15+E2	0.8351
T+G-15+E2	0.7631
T+G-15+E2	0.6285
T+G-15+E2	0.5586
