# Supplementary material for: S100A8 expression in oviduct mucosal epithelial cells is regulated by estrogen and affects mucosal immune homeostasis
Source: PLoS One. 2021 Nov 18;16(11):e0260188. doi: 10.1371/journal.pone.0260188 (PMC8601440; doi:10.1371/journal.pone.0260188)
Supplement: S4 Table — (XLSX) [file pone.0260188.s005.xlsx]

## Sheet: Sheet1
	integrated density (S100A8/GAPDH)_picture 1	integrated density (S100A8/GAPDH)_picture 2	integrated density (S100A8/GAPDH)_picture 3
E2	0.50722	0.450812	0.508859
-E2	0.394247	0.383023	0.400019
G	0.364224	0.249294	0.342922
F	0.322128	0.297166	0.259443
T	0.256358	0.216175	0.238301
G+F	0.267529	0.263887	0.252661
G+T	0.254337	0.289551	0.266308
