# Supplementary material for: S100A8 expression in oviduct mucosal epithelial cells is regulated by estrogen and affects mucosal immune homeostasis
Source: PLoS One. 2021 Nov 18;16(11):e0260188. doi: 10.1371/journal.pone.0260188 (PMC8601440; doi:10.1371/journal.pone.0260188)
Supplement: S5 Table — (XLSX) [file pone.0260188.s006.xlsx]

## Sheet: Sheet1
mRNA Relative expression control	mRNA Relative expression S00A8 KO
1.27456	0.734219
0.987596	0.687032
1.02987	0.574648
