# Supplementary material for: S100A8 expression in oviduct mucosal epithelial cells is regulated by estrogen and affects mucosal immune homeostasis
Source: PLoS One. 2021 Nov 18;16(11):e0260188. doi: 10.1371/journal.pone.0260188 (PMC8601440; doi:10.1371/journal.pone.0260188)
Supplement: S6 Table — (XLSX) [file pone.0260188.s007.xlsx]

## Sheet: Sheet1
	GAPDH IntDen	S100A8 IntDen	S100A8/GAPDH
KO plasmid	5755.72	3446.15	0.598736
KO plasmid	6393.81	3631.12	0.567912
KO plasmid	6121.83	3304.57	0.539801
control plasmid	7237.38	5561.67	0.768465
control plasmid	7246.62	5783.38	0.798079
control plasmid	7862.57	5645.43	0.718013
