# Supplementary material for: S100A8 expression in oviduct mucosal epithelial cells is regulated by estrogen and affects mucosal immune homeostasis
Source: PLoS One. 2021 Nov 18;16(11):e0260188. doi: 10.1371/journal.pone.0260188 (PMC8601440; doi:10.1371/journal.pone.0260188)
Supplement: S7 Table — (XLSX) [file pone.0260188.s008.xlsx]

## Sheet: IL-1β
	-E2	E2
control	43.6119	33.7807
control	44.2881	35.7574
control	43.716	34.1709
S100A8 KO	53.9373	36.6937
S100A8 KO	57.7085	34.743
S100A8 KO	58.7748	39.3205

## Sheet: IL-10
	-E2	E2
control	82.2	72.94
control	83.73	73.45
control	80.95	68.86
S100A8 KO	65.9934	115.687
S100A8 KO	73.0329	105.915
S100A8 KO	62.0568	117.308

## Sheet: TNF-a
	-E2	E2
control	77.021	56.3788
control	70.3696	61.9407
control	73.6953	54.4866
S100A8 KO	85.4499	35.3352
S100A8 KO	83.3857	30.6907
S100A8 KO	84.42	32.9843

## Sheet: IL-4
	-E2	E2
control	27.69	27.54
control	25.17	28.48
control	25.08	30.01
S100A8 KO	33.7245	33.5003
S100A8 KO	32.8466	30.8293
S100A8 KO	32.7345	30.7172
