# Supplementary material for: S100A8 expression in oviduct mucosal epithelial cells is regulated by estrogen and affects mucosal immune homeostasis
Source: PLoS One. 2021 Nov 18;16(11):e0260188. doi: 10.1371/journal.pone.0260188 (PMC8601440; doi:10.1371/journal.pone.0260188)
Supplement: S9 Table — (XLSX) [file pone.0260188.s010.xlsx]

## Sheet: Sheet1
time	S100A8	S100A9	S100A12	CXCR4	CYP1B1
0h	1	1	1	1	1
0h	1	1	1	1	1
0h	1	1	1	1	1
2h	0.668964	0.476319	0.408951	3.34035	1.78673
2h	0.597682	0.582367	0.578344	2.80889	1.04972
2h	0.920188	0.503478	0.641713	1.94531	1.16473
4h	1.10957	0.972655	0.466516	1.91853	2.82843
4h	1.27456	0.895025	0.547147	1.60214	3.89062
4h	1.39474	1.03526	0.61132	1.67018	4.78991
6h	5.27803	1.30134	0.716978	1.16473	1.71713
6h	5.65685	1.68179	1.07177	0.876606	2.12874
6h	4.56306	1.76541	1.14076	0.716978	2.36198
